# Supplementary material for: A hemolytic-uremic syndrome-associated strain O113:H21 Shiga toxin-producing Escherichia coli specifically expresses a transcriptional module containing dicA and is related to gene network dysregulation in Caco-2 cells
Source: PLoS One. 2017 Dec 18;12(12):e0189613. doi: 10.1371/journal.pone.0189613 (PMC5734773; doi:10.1371/journal.pone.0189613)
Supplement: S6 Table — (XLSX) [file pone.0189613.s011.xlsx]

## Sheet: Table
S6 Table. Differentially expressed genes (DE and EE genes) obtained for EH41 and for Ec472 after comparative global gene expression analysis of EH41 x Ec472/01 both cultured in C medium
	Gene	Gene ID	Description	Description (Agilent)	Fold
DE transcripts	Z1827	959587	IS encoded protein	cmr|putative IS encoded protein [Z1827]	87.5163
	phoA	945041	bacterial alkaline phosphatase	cmr|alkaline phosphatase [b0383]	25.4606
	ECs0330	914429	hypothetical protein	cmr|hypothetical protein [ECs0330]	24.5891
	phoE	1036315	outer membrane phosphoporin protein E	cmr|Outer membrane pore protein E precursor [c_0388]	23.7703
	ECs1338	912312	hypothetical protein	cmr|hypothetical protein [ECs1338]	22.057
	Z2124	960594	hypothetical protein	cmr|unknown protein encoded within prophage CP-933O [Z2124]	19.9158
	Z2365	961104	DNA packaging protein of prophage CP-933R; terminase small subunit	cmr|putative DNA packaging protein of prophage CP-933R [Z2365]	18.4966
	L7054	3683709	replication protein	asap|replication protein [L7054]	16.415
	fecB	946838	KpLE2 phage-like element; iron-dicitrate transporter subunit	cmr|citrate-dependent iron transport, periplasmic protein [b4290]	15.5553
	ECs1214	912535	antirepressor protein	cmr|putative antirepressor protein [ECs1214]	12.5583
	Z1353	958998	antirepressor protein of cryptic prophage CP-933M	cmr|putative antirepressor protein of cryptic prophage CP-933M [Z1353]	11.1053
	ECs3005	916709	hypothetical protein	cmr|hypothetical protein [ECs3005]	8.10901
	quuQ	946103	Qin prophage; predicted antitermination protein Q	cmr|orf, hypothetical protein [b1559]	6.75803
	ECs2239	917444	minor tail protein	cmr|putative minor tail protein [ECs2239]	4.77966
	Z1902	959855	head-tail adaptor of prophage CP-933X	cmr|putative head-tail adaptor of prophage CP-933X [Z1902]	4.48399
	ycjX	961308	hypothetical protein	cmr|putative EC 2.1 enzymes [b1321]	-3.00254
	agp	1035752	glucose-1-phosphatase/inositol phosphatase	cmr|periplasmic glucose-1-phosphatase [b1002]	-3.30213
	ybhG	945414	predicted membrane fusion protein (MFP) component of efflux pump, membrane anchor	cmr|putative membrane protein [b0795]	-3.36817
	dnaJ	944753	chaperone Hsp40, co-chaperone with DnaK	cmr|chaperone with DnaK; heat shock protein [b0015]	-3.38404
	cueR	945332	DNA-binding transcriptional activator of copper-responsive regulon genes	cmr|putative transcriptional regulator [b0487]	-3.39829
	copA	946106	copper transporter	cmr|putative ATPase [b0484]	-3.44619
	ahpF	1035771	alkyl hydroperoxide reductase	cmr|alkyl hydroperoxide reductase, F52a subunit; detoxification of hydroperoxides [b0606]	-3.48695
	torD	912584	chaperone protein TorD	cmr|part of trimethylamine-N-oxide oxidoreductase [b0998]	-3.6003
	ybiM	958042	hypothetical protein	cmr|orf, hypothetical protein [Z1027]	-3.67368
	dkgA	947495	2,5-diketo-D-gluconate reductase A	cmr|orf, hypothetical protein [b3012]	-3.76009
	uspA	961205	universal stress protein; broad regulatory function?	cmr|universal stress protein; broad regulatory function? [b3495]	-3.92303
	ybiC	1037826	hypothetical protein	cmr|putative dehydrogenase [b0801]	-3.95621
	metQ	944893	DL-methionine transporter subunit	cmr|putative lipoprotein [b0197]	-4.07602
	ECs5114	914165	lysine/cadaverine antiporter	cmr|transport protein of lysine/cadaverine [ECs5114]	-4.08151
	cadB	959991	lysine/cadaverine antiporter	cmr|transport of lysine/cadaverine [Z5735]	-4.13328
	ECs0884	917622	hypothetical protein	cmr|hypothetical protein [ECs0884]	-4.29297
	pps	946209	phosphoenolpyruvate synthase	cmr|phosphoenolpyruvate synthase [b1702]	-4.32323
	ECs2960	916664	protease/scaffold protein	cmr|putative protease/scaffold protein [ECs2960]	-4.52385
	ydfZ	948796	selenoprotein, function unknown	cmr|orf, hypothetical protein [b1541]	-4.79867
	icd	945702	e14 prophage; isocitrate dehydrogenase, specific for NADP+	cmr|isocitrate dehydrogenase, specific for NADP+ [b1136]	-4.84981
	ECs5273	913688	FimA	cmr|major type 1 subunit fimbrin [ECs5273]	-5.00093
	serA	945258	D-3-phosphoglycerate dehydrogenase	cmr|D-3-phosphoglycerate dehydrogenase [b2913]	-5.20962
	modA	1037955	molybdate transporter periplasmic protein	cmr|Molybdate-binding periplasmic protein precursor [c_0840]	-5.21719
	narK	945783	nitrate/nitrite transporter	cmr|nitrite extrusion protein [b1223]	-5.30871
	fimC	948843	chaperone, periplasmic	cmr|periplasmic chaperone, required for type 1 fimbriae [b4316]	-5.32059
	chpB	948747	toxin of the ChpB-ChpS toxin-antitoxin system	cmr|probable growth inhibitor, PemK-like, autoregulated [b4225]	-5.43183
	ECs2962	916666	hypothetical protein	cmr|hypothetical protein [ECs2962]	-5.48681
	narI	945808	nitrate reductase 1, gamma (cytochrome b(NR)) subunit	cmr|nitrate reductase 1, cytochrome b [b1227]	-5.6008
	fimA	959739	major type 1 subunit fimbrin (pilin)	cmr|major type 1 subunit fimbrin [Z5912]	-5.61302
	ECs1596	913297	hypothetical protein	cmr|hypothetical protein [ECs1596]	-5.63692
	ECs4536	915503	hypothetical protein	cmr|hypothetical protein [ECs4536]	-5.73075
	ECs4535	915504	hypothetical protein	cmr|hypothetical protein [ECs4535]	-5.90565
	yjbQ	948561	thiamin phosphate synthase	cmr|orf, hypothetical protein [b4056]	-6.10664
	ECs1786	913037	endopeptidase	cmr|endopeptidase [ECs1786]	-6.29436
	hydN	960982	electron transport protein HydN	cmr|involved in electron transport from formate to hydrogen, Fe-S centers [b2713]	-6.70493
	yfgI	1038696	hypothetical protein	cmr|Hypothetical protein yfgI [c_3025]	-6.77402
	narJ	945807	molybdenum-cofactor-assembly chaperone subunit (delta subunit) of nitrate reductase 1	cmr|nitrate reductase 1, delta subunit, assembly function [b1226]	-6.83913
	ytfQ	1037398	ABC transporter periplasmic-binding protein	cmr|putative LACI-type transcriptional regulator [b4227]	-6.8437
	mdtE	948031	anaerobic multidrug efflux transporter, ArcA-regulated	cmr|putative membrane protein [b3513]	-6.96154
	clpB	947077	protein disaggregation chaperone	cmr|heat shock protein [b2592]	-7.20837
	groS	948655	Cpn10 chaperonin GroES, small subunit of GroESL	cmr|GroES, 10 Kd chaperone binds to Hsp60 in pres. Mg-ATP, suppressing its ATPase activity [b4142]	-7.34087
	adiA	1037903	biodegradative arginine decarboxylase	cmr|biodegradative arginine decarboxylase [b4117]	-7.94774
	fdhF	948584	formate dehydrogenase-H, selenopolypeptide subunit	cmr|selenopolypeptide subunit of formate dehydrogenase H [b4079]	-8.14039
	htpG	945099	protein refolding molecular co-chaperone Hsp90, Hsp70-dependent	cmr|chaperone Hsp90, heat shock protein C 62.5 [b0473]	-8.4607
	yccJ	948930	predicted protein	cmr|orf, hypothetical protein [b1003]	-9.09355
	adiC	948628	arginine:agmatin	cmr|putative amino acid/amine transport protein, cryptic [b4115]	-9.14073
	hycF	947048	formate hydrogenlyase complex iron-sulfur protein	cmr|probable iron-sulfur protein of hydrogenase 3 [b2720]	-9.42482
	appB	947547	cytochrome bd-II oxidase, subunit II	cmr|probable third cytochrome oxidase, subunit II [b0979]	-9.44056
	L7082	3683655	hypothetical protein	asap|unknown [L7082]	-10.0221
	hycE	1039084	formate hydrogenlyase subunit 5	cmr|Formate hydrogenlyase subunit 5 precursor [c_3281]	-10.0602
	ECs1591	913305	prohead protease	cmr|putative prohead protease [ECs1591]	-10.4788
	appA	1039047	phosphoanhydride phosphorylase	cmr|phosphoanhydride phosphorylase; pH 2.5 acid phosphatase; periplasmic [b0980]	-11.0754
	Z1848	959605	head maturation protease of prophage CP-933C	cmr|putative head maturation protease of prophage CP-933C [Z1848]	-11.6879
	Z0315	957089	hypothetical protein	cmr|unknown protein from prophage CP-933H [Z0315]	-11.7381
	icdA	959821	isocitrate dehydrogenase	cmr|isocitrate dehydrogenase, specific for NADP+ [Z1865]	-11.7937
	ECs1608	913281	isocitrate dehydrogenase	cmr|isocitrate dehydrogenase [ECs1608]	-11.8376
	ECs0282	914381	hypothetical protein	cmr|hypothetical protein [ECs0282]	-12.1632
	hdeD	961157	acid-resistance membrane protein	cmr|orf, hypothetical protein [Z4923]	-12.1642
	ECs4391	915752	acid-resistance membrane protein	cmr|hypothetical protein [ECs4391]	-12.268
	ompC	958280	porin	cmr|outer membrane protein 1b [Z3473]	-12.5121
	cadA	948643	lysine decarboxylase, acid-inducible	cmr|lysine decarboxylase 1 [b4131]	-12.8309
	Z2119	960589	hypothetical protein	cmr|unknown protein encoded within prophage CP-933O [Z2119]	-13.5445
	wrbA	947263	NAD(P)H:quinone oxidoreductase	cmr|trp repressor binding protein; affects association of trp repressor and operator [b1004]	-14.1921
	cbpA	947572	curved DNA-binding protein	cmr|curved DNA-binding protein; functions closely related to DnaJ [b1000]	-14.3832
	ECs1593	913301	head-tail adaptor	cmr|putative head-tail adaptor [ECs1593]	-15.3756
	ECs3240	915660	resolvase	cmr|putative resolvase [ECs3240]	-16.283
	nanM	949106	N-acetylneuraminic acid mutarotase	cmr|orf, hypothetical protein [b4310]	-16.6907
	hyaD	945575	hydrogenase 1 maturation protease	cmr|processing of HyaA and HyaB proteins [b0975]	-19.4114
	Z3622	957549	resolvase	cmr|putative resolvase [Z3622]	-19.7942
	ymfM	945715	e14 prophage; predicted protein	cmr|orf, hypothetical protein [b1148]	-20.3447
	hyaF	945572	protein involved in nickel incorporation into hydrogenase-1 proteins	cmr|nickel incorporation into hydrogenase-1 proteins [b0977]	-20.3774
	ECs3236	915665	replication protein	cmr|putativa replication protein [ECs3236]	-20.3928
	hycG	947191	hydrogenase 3 and formate hydrogenase complex, HycG subunit	cmr|hydrogenase activity [b2719]	-21.4722
	hyaC	1036808	hydrogenase 1 b-type cytochrome subunit	cmr|Probable Ni/Fe-hydrogenase 1 B-type cytochrome subunit [c_1115]	-25.0352
	hyaE	945573	probable HyaA chaperone	cmr|processing of HyaA and HyaB proteins [b0976]	-26.4344
	L7009	3683700	replication protein	asap|replication protein [L7009]	-29.5343
	hyaB	959036	hydrogenase 1 large subunit	cmr|hydrogenase-1 large subunit [Z1390]	-31.6661
	Z6074	961505	hypothetical protein	cmr|unknown protein encoded by cryptic prophage CP-933P [Z6074]	-31.7601
	ECs2279	912342	hypothetical protein	cmr|hypothetical protein [ECs2279]	-31.9943
	ECs1129	912492	hydrogenase 1 large subunit	cmr|hydrogenase-1 large subunit [ECs1129]	-45.3408
	ECs2280	914005	hypothetical protein	cmr|hypothetical protein [ECs2280]	-52.9368
	ECs2281	913909	hypothetical protein	cmr|hypothetical protein [ECs2281]	-65.2892
EH41 EE transcripts	ECs1666	913208	transposase	cmr|putative transposase OrfB protein of insertion sequence IS629 [ECs1666]
	ECs1616	913271	hypothetical protein	cmr|hypothetical protein [ECs1616]
	ECs1517	913272	hypothetical protein	cmr|hypothetical protein [ECs1517]
	ECs1176	913719	host-nuclease inhibitor protein Gam	cmr|host-nuclease inhibitor protein Gam [ECs1176]
	ECs4545	915492	hypothetical protein	cmr|hypothetical protein [ECs4545]
	ECs3009	916713	hypothetical protein	cmr|hypothetical protein [ECs3009]
	ECs2098	917300	glutamate decarboxylase	cmr|glutamate decarboxylase isozyme [ECs2098]
	ECs0805	917542	hypothetical protein	cmr|hypothetical C4-type zinc finger protein TraR-family [ECs0805]
	ECs0809	917544	exonuclease	cmr|exonuclease [ECs0809]
	rusA	945174	DLP12 prophage; endonuclease RUS	cmr|endodeoxyribonuclease RUS [b0550]
	ybeQ	945251	conserved protein	cmr|orf, hypothetical protein [b0644]
	ydaF	945911	Rac prophage; predicted protein	asap|Rac prophage; predicted protein [b4527]
	ynfN	946097	Qin prophage; cold shock-induced protein	cmr|orf, hypothetical protein [b1551]
	dicC	946120	Qin prophage; DNA-binding transcriptional regulator for DicB	cmr|regulator of dicB [b1569]
	ydfB	946176	Qin prophage; predicted protein	cmr|orf, hypothetical protein [b1572]
	dicA	946241	Qin prophage; predicted regulator for DicB	regulator of dicB; dicA upregulation cause filamentous growth (Yun et al 2012)
	yfbO	946752	conserved protein	cmr|orf, hypothetical protein [b2274]
	yfjZ	947123	CP4-57 prophage; antitoxin of the YpjF-YfjZ toxin-antitoxin system	cmr|orf, hypothetical protein [b2645]
	ygbT	947228	CRISP-associated protein Cas1, DNA endonuclease; DNA repair protein	cmr|orf, hypothetical protein [b2755]
	relE	947549	Qin prophage; toxin of the RelE-RelB toxin-antitoxin system	relE- toxin, E coli adaptation for stress and survive (Tashiro et al, 2012)
	hdeB	948026	acid-resistance protein	cmr|orf, hypothetical protein [b3509]
	ydfV	948801	Qin prophage; predicted protein	cmr|orf, hypothetical protein [b1565]
	fecE	948819	KpLE2 phage-like element; iron-dicitrate transporter subunit	cmr|ATP-binding component of citrate-dependent iron [b4287]
	fecC	948826	KpLE2 phage-like element; iron-dicitrate transporter subunit	cmr|citrate-dependent iron [b4289]
	insI	949005	IS30 transposase	cmr|IS30 transposase [b0256]
	fecR	949104	KpLE2 phage-like element; transmembrane signal transducer for ferric citrate transport	fec operon: ferric citrate transport; participates for signaling and transport (Mokdad et al 2012)
	Z3371	956994	hypothetical protein	cmr|unknown protein encoded within prophage CP-933V [Z3371]
	Z3365	957029	host-nuclease inhibitor protein Gam of prophage CP-933V	cmr|putative host-nuclease inhibitor protein Gam of prophage [Z3365]
	Z4314	957179	hypothetical protein	cmr|unknown protein encoded by ISEc8 [Z4314]
	Z1432	959076	hypothetical protein	cmr|unknown protein encoded by bacteriophage BP-933W [Z1432]
	Z1660	959348	transposase for IS629	cmr|transposase for IS629 [Z1660]
	Z3366	959532	recombination protein Bet of prophage CP-933V	cmr|putative recombination protein Bet of prophage CP-933V [Z3366]
	ybcN	959828	hypothetical protein	cmr|unknown protein encoded by prophage CP-933X [Z1872]
	Z5814	959918	hypothetical protein	cmr|orf Unknown function [Z5814]
	yciD	960508	outer membrane protein W	cmr|putative outer membrane protein [Z2034]
	gadB	960675	glutamate decarboxylase	essential for host mamalian colonization; stomach acid resistence (deBiase 2012); glutamate decarboxylase isozyme [Z2215]
	Z4912	961172	hypothetical protein	cmr|orf Unknown function [Z4912]
	Z6079	961511	hypothetical protein	cmr|unknown protein encoded by cryptic prophage CP-933P [Z6079]
	Z3154	962054	hypothetical protein	cmr|unknown protein encoded by ISEc8 [Z3154]
	ydfD	1035110	hypothetical protein	cmr|Hypothetical protein ydfD [c_1404]
	insA	3683721	transposase	cmr|IS1 protein InsA [b0265]
EC472/01 EE transcripts	chpS	948739	antitoxin of the ChpBS toxin-antitoxin system	cmr|suppressor of inhibitory function of ChpB, PemI-like, autoregulated [b4224]
	cspA	948070	RNA chaperone and anti-terminator, cold-inducible	cmr|cold shock protein 7.4, transcriptional activator of hns [b3556]
	dppA	948062	dipeptide transporter	cmr|dipeptide transport protein [b3544]
	dppD	1037319	dipeptide transporter ATP-binding subunit	cmr|putative ATP-binding component of dipeptide transport system [b3541]
	ECs0284	914383	DNA-invertase	cmr|DNA-invertase [ECs0284]
	ECs1303	913048	hypothetical protein	cmr|hypothetical protein [ECs1303]
	ECs1311	912418	transposase	cmr|putative transposase [ECs1311]
	ECs1328	914200	hypothetical protein	cmr|hypothetical protein [ECs1328]
	ECs1336	913780	hypothetical protein	cmr|hypothetical protein [ECs1336]
	ECs1342	912877	hypothetical protein	cmr|hypothetical protein [ECs1342]
	ECs1592	913303	head portal protein	cmr|putative head portal protein [ECs1592]
	ECs1594	913302	hypothetical protein	cmr|hypothetical protein [ECs1594]
	ECs1622	913262	endolysin	cmr|putative endolysin [ECs1622]
	ECs2797	913052	hypothetical protein	cmr|hypothetical protein [ECs2797]
	ECs5253	913757	integrase	cmr|putative integrase [ECs5253]
	L7081	3683686	hypothetical protein	asap|unknown [L7081]
	rep2	3683699	replication protein	asap|replication initiation protein [L7008]
	rplP	947806	50S ribosomal subunit protein L16	cmr|50S ribosomal subunit protein L16 [b3313]
	rpsJ	947816	30S ribosomal subunit protein S10	cmr|30S ribosomal subunit protein S10 [b3321]
	tfaS	946825	hypothetical protein	cmr|orf, hypothetical protein [b2353]
	Z1130	958531	hypothetical protein	cmr|orf Unknown function [Z1130]
	Z1134	958543	hypothetical protein	cmr|unknown in IS600 [Z1134]
	Z1150	958653	hypothetical protein	cmr|unknown in IS [Z1150]
	Z1157	958710	hypothetical protein	cmr|orf Unknown function [Z1157]
	Z1158	958711	hypothetical protein	cmr|unknown in ISEc8 [Z1158]
	Z1213	958810	hypothetical protein	cmr|unknown [Z1213]
	Z1214	958812	hypothetical protein	cmr|orf Unknown function [Z1214]
	Z1501	959139	hypothetical protein	cmr|unknown protein encoded by bacteriophage BP-933W [Z1501]
	Z1849	959607	portal protein of prophage CP-933C	cmr|putative portal protein of prophage CP-933C [Z1849]
	Z1851	959610	hypothetical protein	cmr|unknown protein encoded by prophage CP-933C [Z1851]
	Z1856	959615	hypothetical protein	cmr|unknown protein encoded by prophage CP-933C [Z1856]
	Z1876	959832	endolysin of prophage CP-933X	cmr|putative endolysin of prophage CP-933X [Z1876]
	Z3126	962029	repressor protein of prophage CP-933U	cmr|putative repressor protein of prophage CP-933U [Z3126]
	Z3945	959361	hypothetical protein	cmr|putative enzyme Integration, recombination [Z3945]
	Z5892	959757	hypothetical protein	cmr|orf Unknown function [Z5892]
